# Supplementary material for: Path planning for mobile robots by fusing ant colony optimization and dynamic window approach
Source: PLoS One. 2026 Jul 27;21(7):e0340336. doi: 10.1371/journal.pone.0340336 (PMC13405125; doi:10.1371/journal.pone.0340336)
Supplement: S1 File — S2 Table. Wilcoxon signed-rank test results for pairwise comparisons between the proposed algorithm and baseline algorithms. (ZIP) [file pone.0340336.s001.zip]

Archive with 5 entries (3 files):
- Supporting Information/
- Supporting Information/Supporting Information/
- Supporting Information/Supporting Information/README.txt
- Supporting Information/Supporting Information/S1_Data.xlsx
- Supporting Information/Supporting Information/S2_Table.xlsx
