# Supplementary material for: Path planning for mobile robots by fusing ant colony optimization and dynamic window approach
Source: PLoS One. 2026 Jul 27;21(7):e0340336. doi: 10.1371/journal.pone.0340336 (PMC13405125; doi:10.1371/journal.pone.0340336)
Supplement: S1 File — S2 Table. Wilcoxon signed-rank test results for pairwise comparisons between the proposed algorithm and baseline algorithms. (ZIP) [file pone.0340336.s001.zip › Supporting Information/Supporting Information/README.txt]

 Supporting Information for "Path Planning for Mobile Robots by Fusing Ant Colony Optimization and Dynamic Window Approach"
 S1_Fig: High-resolution TIFF versions of all figures from the manuscript.
 S1_Data.xlsx: Raw data from the simulation experiments reported in the manuscript.
