# Supplementary material for: Path planning for mobile robots by fusing ant colony optimization and dynamic window approach
Source: PLoS One. 2026 Jul 27;21(7):e0340336. doi: 10.1371/journal.pone.0340336 (PMC13405125; doi:10.1371/journal.pone.0340336)
Supplement: S1 File — S2 Table. Wilcoxon signed-rank test results for pairwise comparisons between the proposed algorithm and baseline algorithms. (ZIP) [file pone.0340336.s001.zip › Supporting Information/Supporting Information/S1_Data.xlsx]

## Sheet: Sheet1
Experimental data
														①ACO ②IACO ③AACO ④improve ACO											①ACO ②IACO ③AACO ④improve ACO
	Number of experiments	1	2	3	4	5	6	7	8	9	10	11	12	13	14	15	16	17	18	19	20	21	22	23	24	25	26	27	28	29	30	Average value
20×20 grid map with 25% obstacle coverage	①Longest path length	166.309	167.38	157.581	165.823	211.264	228.635	182.208	168.794	182.936	181.522	194.007	203.764	181.037	105.054	177.238	178.794	194.894	211.037	203.279	196.108	185.236	171.723	194.202	189.892	187.439	221.085	203.556	219.537	187.154	193.444	187.031	①Longest path length
	②Longest path length	130.024	178.51	89.9828	166.125	135.428	137.782	164.61	163.539	152.61	141.439	137.156	128.362	134.216	152.37	142.326	129.363	135.531	120.61	142.231	137.21	142.37	166.358	152.325	143.256	136.259	142.073	143.7	129.153	121.236	132.258	141.247	②Longest path length
	③Longest path length	367.345	365.688	364.446	364.86	365.688	371.073	365.688	366.345	366.931	365.433	379.38	366.76	365.274	366.236	366.214	366.873	368.317	365.274	368.588	365.22	366.564	367.246	369.931	365.369	369.83	365.37	366.255	368.174	367.345	371.073	367.293	③Longest path length
	④Longest path length	99.8823	113.882	89.9828	119.054	125.439	101.882	105.882	101.054	98.5685	116.024	107.196	94.3259	114.125	105.054	113.196	101.882	145.581	120.61	112.468	104.225	155.238	102.711	104.711	109.882	117.439	102.083	103.599	109.539	87.1543	113.403	109.869	④Longest path length
	①Shortest path length	32.6274	32.9706	33.4363	31.2132	33.5563	33.2132	35.2132	34.0416	32.0416	33.2132	32.9706	33.2132	32.6274	30.0416	32.6274	32.3848	30.3848	31.4558	31.2148	30.9706	34.2843	31.799	34.3848	32.3848	33.2132	32.3848	31.2132	31.2132	30.6274	30.6274	32.385	①Shortest path length
	②Shortest path length	30.3848	29.2132	29.799	30.3848	30.3848	29.2132	29.2132	30.3848	30.3848	29.799	29.799	29.799	30.0416	29.799	30.0464	29.799	29.799	30.0464	29.799	30.3848	29.799	29.2132	29.2132	29.799	29.799	29.799	29.799	29.2132	30.3848	30.3848	29.8626	②Shortest path length
	③Shortest path length	29.799	29.799	30.3848	30.3848	30.3848	29.2132	29.799	30.3848	30.3848	29.2132	30.3848	29.799	30.3848	29.799	30.3848	29.799	30.3848	30.3848	29.799	30.3848	29.799	30.3848	29.799	29.799	29.799	29.799	29.2132	29.2132	30.3848	30.3848	29.9943	③Shortest path length
	④Shortest path length	29.2132	29.799	29.2132	29.2132	29.799	29.2132	29.2132	29.799	32.0416	29.799	29.799	29.799	29.799	30.0416	29.799	29.799	29.799	29.799	29.799	29.2132	29.799	29.2132	29.2132	29.2132	29.799	29.2132	29.2132	29.2132	29.799	29.799	29.6475	④Shortest path length
	④ Shortest path length after secondary optimization	28.6788	27.9033	28.4361	28.6788	27.6805	28.6788	28.6788	28.6788	28.1854	27.9033	28.3636	28.6788	28.1749	27.9033	28.3636	28.6788	28.6788	27.9662	27.6607	28.3636	28.0519	28.1407	27.9033	28.3636	28.6788	28.6788	28.4361	27.9033	28.3636	27.9033	28.2919	④ Shortest path length after secondary optimization
	①Number of iterations	60	64	95	92										60			63			72		84					86		67	75		①Number of iterations
	②Number of iterations	52	28	62	24	36	47	46	57	28	38	48	28	42	66	26	45	29	40	37	38	43	52	45	63	62	52	48	28	42	39	43.0333	②Number of iterations
	③Number of iterations	22	22	57	55	25	29	26	62	38	42	30	25	27	26	24	57	56	56	52	28	28	29	22	18	58	57	23	26	35	33	36.2667	③Number of iterations
	④Number of iterations	8	9	6	6	10	7	6	7	8	8	8	8	11	16	7	11	12	12	11	10	15	13	8	10	9	12	8	10	10	9	9.5	④Number of iterations
	①Number of turning points	11	12	16	18	12	12	18	16	10	10	10	11	12	9	12	12	8	12	10	10	14	12	15	12	13	12	13	11	10	10	12.1	①Number of turning points
	②Number of turning points	8	8	7	12	9	9	8	8	8	9	9	8	11	12	11	9	9	12	12	1	8	8	8	9	8	9	8	9	12	12	9.03333	②Number of turning points
	③Number of turning points	11	10	7	10	10	10	11	8	10	10	11	10	11	10	8	9	10	11	10	11	10	11	10	10	10	7	7	9	7	7	9.53333	③Number of turning points
	④Number of turning points before secondary optimization	7	11	8	7	12	9	6	6	10	11	9	8	8	8	8	8	7	9	12	8	9	9	9	9	8	8	8	7	10	9	8.6	④Number of turning points before secondary optimization
	④Number of turning points after secondary optimization	4	4	4	4	4	4	4	4	4	4	4	4	4	4	4	4	4	4	4	4	4	4	4	4	4	4	4	4	4	4	4	④Number of turning points after secondary optimization
30×30 grid map with 25% obstacle coverage	①Longest path length	292.919	262.049	273.22	280.576	321.747	343.931	256.322	278.456	269.783	285.632	302.155	315.679	248.956	298.765	332.146	356.789	275.322	289.457	312.568	336.789	252.156	265.678	295.322	308.766	322.145	346.789	245.678	272.156	286.322	319.456	294.924	①Longest path length
	②Longest path length	244.007	237.179	230.936	283.848	202.108	261.019	248.522	235.68	228.744	279.452	205.635	257.368	242.38	232.452	265.87	210.957	275.127	225.369	246.785	238.901	208.476	268.534	280.216	222.718	240.564	234.893	215.305	272.649	254.187	201.593	241.716	②Longest path length
	③Longest path length	824.774	828.673	829.33	829.087	824.955	830.336	825.621	827.361	828.744	829.633	824.154	830.678	826.957	829.765	825.146	830.789	827.322	828.456	829.567	830.79	824.157	826.678	827.322	829.765	830.145	825.789	826.679	827.156	828.321	829.456	827.92	③Longest path length
	④Longest path length	136.693	128.066	164.48	141.681	158.451	166.794	155.812	167.084	148.568	136.034	145.239	162.459	132.679	150.342	141.789	135.467	160.236	129.876	156.789	138.564	147.237	161.346	133.679	154.238	143.675	134.569	157.893	106.853	155.239	162.459	147.143	④Longest path length
	①Shortest path length	45.0538	50.4608	47.0538	46.1838	48.7696	48.1838	46.5269	47.3553	45.8215	46.7696	46.7834	47.6321	48.1547	49.6789	45.9561	47.7654	48.1457	49.789	46.3216	47.4567	48.5678	49.7891	45.1563	46.6782	47.3218	48.7659	44.145	44.7892	45.6783	46.1564	47.2304	①Shortest path length
	②Shortest path length	46.8701	46.2843	44.5269	43.3553	43.9411	45.1127	46.2843	43.9411	44.5269	44.5269	44.5269	44.5269	43.3553	43.3553	46.2843	46.8701	44.5269	44.5269	43.3553	43.3553	43.3553	43.3553	43.3553	43.3553	45.6985	43.9411	46.2843	44.5269	43.3553	43.3553	44.4878	②Shortest path length
	③Shortest path length	46.2843	46.2843	45.6985	44.5269	44.5269	46.2843	46.2843	46.2843	44.5269	46.2843	46.2843	46.2843	43.9411	44.5269	44.5269	44.5269	44.5269	44.5269	43.9411	46.2843	43.9411	43.9411	43.9411	44.5269	44.5269	43.9411	44.5269	44.5269	43.9411	43.9411	44.937	③Shortest path length
	④Shortest path length	44.5269	43.3553	43.3553	44.5269	43.3553	44.5269	44.7696	45.9411	43.3553	44.5269	45.9411	44.5269	44.5269	43.3553	43.3553	43.3553	44.5269	44.5269	45.9411	43.3553	43.3553	44.5269	44.5269	43.3553	44.5269	43.3553	43.3553	44.5269	44.5269	45.9411	44.2549	④Shortest path length
	④ Shortest path length after secondary optimization	42.1818	42.1308	42.1818	42.1818	42.1818	42.1818	42.0047	42.1818	42.1818	42.1818	42.5604	42.1818	42.1818	42.1818	42.1818	42.1818	42.1818	42.1818	42.1818	42.1818	42.1818	42.1818	42.1818	42.1818	42.1818	42.1818	42.1818	42.1818	42.1818	42.1818	42.1868	④ Shortest path length after secondary optimization
	①Number of iterations	迭代收敛次数大于100																															①Number of iterations
	②Number of iterations	24	44	92	63	21	89	27	29	57	37	42	38	29	32	36	34	29	40	30	29	36	28	23	32	32	23	49	36	81	42	40.1333	②Number of iterations
	③Number of iterations	34	44	79	61	24	26	27	44	68	45	49	68	29	30	62	19	39	48	56	21	46	48	49	63	52	46	29	53	65	37	45.3667	③Number of iterations
	④Number of iterations	10	10	14	13	10	15	26	9	16	10	36	20	26	14	13	12	18	18	10	19	15	23	10	13	13	16	10	23	18	24	16.1333	④Number of iterations
	①Number of turning points	15	23	21	19	26	22	25	20	18	22	19	23	21	26	24	24	19	21	17	25	19	22	23	16	20	26	25	21	18	24	21.4667	①Number of turning points
	②Number of turning points	12	8	10	10	10	13	12	8	12	14	8	8	6	8	11	10	9	10	10	10	8	8	8	9	12	6	10	12	6	8	9.53333	②Number of turning points
	③Number of turning points	6	8	16	12	14	10	12	16	10	14	12	12	8	16	12	12	12	12	8	12	10	12	10	8	10	8	12	10	10	8	11.0667	③Number of turning points
	④Number of turning points before secondary optimization	10	11	8	12	8	12	10	8	8	8	9	8	9	8	8	8	8	8	9	8	8	8	12	8	9	8	8	8	8	10	8.83333	④Number of turning points before secondary optimization
	④Number of turning points after secondary optimization	4	4	4	4	4	4	4	4	4	4	4	4	4	4	4	4	4	4	4	4	4	4	4	4	4	4	4	4	4	4	4	④Number of turning points after secondary optimization
30×30 grid map with 30% obstacle coverage	①Longest path length	269.262	319.446	268.635	276.191	273.019	256.534	275.622	315.36	265.744	280.452	278.635	252.368	268.38	272.452	310.87	259.957	276.127	262.369	285.785	270.901	266.476	312.534	255.216	279.718	282.564	317.893	260.305	290.649	274.187	314.593	279.741	①Longest path length
	②Longest path length	235.179	225.664	214.309	208.652	212.123	240.735	232.522	228.36	218.744	205.452	215.635	238.368	222.38	210.452	235.87	209.957	242.127	212.369	225.785	218.901	206.476	230.534	245.216	215.718	220.564	232.893	203.305	238.649	217.187	228.593	223.091	②Longest path length
	③Longest path length	770.661	772.561	766.933	775.632	772.146	772.661	771.522	773.36	768.744	774.452	770.635	772.368	769.38	772.452	775.87	767.957	773.127	771.369	770.785	772.902	766.476	774.534	775.216	768.718	771.564	773.893	767.305	774.649	770.187	772.593	771.688	③Longest path length
	④Longest path length	157.037	142.066	111.054	174.936	151.723	125.338	157.037	142.066	111.054	174.936	151.723	125.338	157.037	142.066	111.054	174.936	151.723	125.338	157.037	142.066	141.054	174.936	151.723	125.338	157.037	142.066	111.054	174.936	151.723	125.338	144.692	④Longest path length
	①Shortest path length	47.0122	47.9411	46.7696	45.3553	47.3553	51.3553	49.9411	51.8406	49.9411	47.6215	48.3602	46.7834	45.6321	47.1547	51.6789	49.9561	47.7654	50.1457	49.789	46.3216	48.4567	49.5678	49.7891	45.1563	47.6782	48.3218	48.7659	49.145	51.7892	46.6783	48.4689	①Shortest path length
	②Shortest path length	43.9411	43.9411	46.2843	43.9411	43.9411	44.5269	44.5269	43.9411	44.5269	44.5269	44.5269	44.5269	44.5269	43.9411	43.9411	43.9411	44.5269	44.5269	43.9411	43.9411	44.5269	44.5269	44.5269	44.5269	44.5269	43.9411	44.5269	44.5269	43.9411	44.5269	44.3512	②Shortest path length
	③Shortest path length	46.2843	44.5269	45.1127	43.9411	43.9411	43.9411	46.2843	46.2843	44.5269	46.2843	43.9411	43.9411	43.9411	43.9411	43.9411	46.2843	46.2843	44.5269	43.9411	43.9411	46.2843	46.2843	44.5269	43.9411	44.5269	43.9411	43.9411	46.2843	46.2843	44.5269	44.8784	③Shortest path length
	④Shortest path length	44.5269	44.5269	44.5269	44.5269	44.7696	44.5269	44.7696	44.5269	44.5269	44.5269	44.5269	44.5269	43.3553	43.3553	43.3553	43.3553	44.5269	44.5269	43.3553	43.3553	43.3553	44.5269	44.5269	43.3553	44.5269	43.3553	43.3553	44.5269	44.5269	44.5269	44.1525	④Shortest path length
	④ Shortest path length after secondary optimization	42.5857	42.3827	42.5857	42.5857	42.4076	42.1818	42.5857	42.3827	42.5857	42.5857	42.5604	42.2432	42.5857	42.3827	42.5857	42.5857	42.5857	42.3827	42.317	42.5995	42.5995	42.5995	42.5857	42.5857	42.5857	42.4076	42.5827	42.5857	42.3827	42.5857	42.5066	④ Shortest path length after secondary optimization
	①Number of iterations	迭代收敛次数大于100																															①Number of iterations
	②Number of iterations	34	31	92	36	21	22	25	32	45	38	28	30	40	23	35	48	24	34	76	22	31	82	19	37	49	27	33	49	26	39	37.6	②Number of iterations
	③Number of iterations	45	44	64	21	17	19	25	30	42	18	22	40	60	16	28	45	58	19	26	35	48	55	15	24	38	44	52	17	23	62	35.0667	③Number of iterations
	④Number of iterations	16	22	9	9	11	28	26	28	15	12	12	20	26	18	20	15	10	25	11	9	8	14	21	11	26	13	8	23	16	17	16.6333	④Number of iterations
	①Number of turning points	23	25	16	14	22	25	20	26	23	15	22	25	16	19	24	17	18	23	18	25	16	22	18	20	19	24	15	21	27	16	20.4667	①Number of turning points
	②Number of turning points	10	6	10	8	12	12	9	10	8	11	12	7	10	6	9	11	8	12	10	7	9	11	6	8	12	10	9	7	11	8	9.3	②Number of turning points
	③Number of turning points	6	12	10	12	10	7	13	13	12	12	6	12	10	12	10	7	13	13	8	12	10	12	6	12	10	12	10	7	13	13	10.5	③Number of turning points
	④Number of turning points before secondary optimization	9	10	9	9	10	10	10	9	9	9	9	9	9	10	10	9	10	10	10	9	9	9	9	10	11	9	9	9	9	10	9.43333	④Number of turning points before secondary optimization
	④Number of turning points after secondary optimization	5	5	5	5	5	5	5	5	5	5	5	5	5	5	5	5	5	5	5	5	5	5	5	5	5	5	5	5	5	5	5	④Number of turning points after secondary optimization
