# Supplementary material for: Path planning for mobile robots by fusing ant colony optimization and dynamic window approach
Source: PLoS One. 2026 Jul 27;21(7):e0340336. doi: 10.1371/journal.pone.0340336 (PMC13405125; doi:10.1371/journal.pone.0340336)
Supplement: S1 File — S2 Table. Wilcoxon signed-rank test results for pairwise comparisons between the proposed algorithm and baseline algorithms. (ZIP) [file pone.0340336.s001.zip › Supporting Information/Supporting Information/S2_Table.xlsx]

## Sheet: S2_Table
Metric	Environment	Comparison	W	p-value
Longest path length	Simple environment	Improved ACO vs ACO	0	2.56308e-06
Longest path length	Simple environment	Improved ACO vs IACO	5	6.52132e-06
Longest path length	Simple environment	Improved ACO vs AACO	0	1.86265e-09
Shortest path length	Simple environment	Improved ACO vs ACO	0	1.72895e-06
Shortest path length	Simple environment	Improved ACO vs IACO	0	1.6987e-06
Shortest path length	Simple environment	Improved ACO vs AACO	0	1.6763e-06
Number of iterations	Simple environment	Improved ACO vs ACO	0	1.69227e-06
Number of iterations	Simple environment	Improved ACO vs IACO	0	1.70084e-06
Number of iterations	Simple environment	Improved ACO vs AACO	0	1.72243e-06
Number of turning points	Simple environment	Improved ACO vs ACO	0	1.50003e-06
Number of turning points	Simple environment	Improved ACO vs IACO	1.5	1.59167e-06
Number of turning points	Simple environment	Improved ACO vs AACO	0	1.22845e-06
Longest path length	General environment	Improved ACO vs ACO	0	1.86265e-09
Longest path length	General environment	Improved ACO vs IACO	0	1.86265e-09
Longest path length	General environment	Improved ACO vs AACO	0	1.86265e-09
Shortest path length	General environment	Improved ACO vs ACO	0	1.86265e-09
Shortest path length	General environment	Improved ACO vs IACO	0	1.44859e-06
Shortest path length	General environment	Improved ACO vs AACO	0	1.33691e-06
Number of iterations	General environment	Improved ACO vs ACO	0	1.65415e-06
Number of iterations	General environment	Improved ACO vs IACO	0	1.7246e-06
Number of iterations	General environment	Improved ACO vs AACO	0	1.72569e-06
Number of turning points	General environment	Improved ACO vs ACO	0	1.68907e-06
Number of turning points	General environment	Improved ACO vs IACO	0	1.49906e-06
Number of turning points	General environment	Improved ACO vs AACO	0	1.41697e-06
Longest path length	Complex environment	Improved ACO vs ACO	0	1.86265e-09
Longest path length	Complex environment	Improved ACO vs IACO	0	1.86265e-09
Longest path length	Complex environment	Improved ACO vs AACO	0	1.86265e-09
Shortest path length	Complex environment	Improved ACO vs ACO	0	1.73331e-06
Shortest path length	Complex environment	Improved ACO vs IACO	0	1.5401e-06
Shortest path length	Complex environment	Improved ACO vs AACO	0	1.671e-06
Number of iterations	Complex environment	Improved ACO vs ACO	0	1.71485e-06
Number of iterations	Complex environment	Improved ACO vs IACO	8	3.85032e-06
Number of iterations	Complex environment	Improved ACO vs AACO	32.5	3.85399e-05
Number of turning points	Complex environment	Improved ACO vs ACO	0	1.69548e-06
Number of turning points	Complex environment	Improved ACO vs IACO	0	1.625e-06
Number of turning points	Complex environment	Improved ACO vs AACO	0	1.46557e-06

## Sheet: Notes
Notes
Wilcoxon signed-rank tests are paired two-sided tests using the 30 independent runs in S1_Data.xlsx.
For ACO iteration rows with blank or non-numeric entries, values were treated as 100 iterations, consistent with the manuscript table reporting non-convergence within the maximum iteration limit as 100.
